# Supplementary material for: A Clinical Study Provides the First Direct Evidence That Interindividual Variations in Fecal β-Lactamase Activity Affect the Gut Mycobiota Dynamics in Response to β-Lactam Antibiotics
Source: mBio. 2022 Nov 30;13(6):e02880-22. doi: 10.1128/mbio.02880-22 (PMC9765473; doi:10.1128/mbio.02880-22)
Supplement: TABLE S1 [file mbio.02880-22-s0005.xlsx]

## Sheet: Supplementary Table 1
Supplementary Table 1: Weighted areas under the curves (AUC) and changes from baseline of the mycobiota features
* wilcoxon test
Analysis	AUC D0D2		AUC D0D3		AUC D0D4		AUC D0D7		AUC D0D10		AUC D0D15		AUC D0D30		AUC D0D90		AUC D0D180
	median (min, max)	p-value*	median (min, max)	p-value*	median (min, max)	p-value*	median (min, max)	p-value*	median (min, max)	p-value*	median (min, max)	p-value*	median (min, max)	p-value*	median (min, max)	p-value*	median (min, max)	p-value*
qPCR analysis - Log10(Foldchange)
Fungal load	1,7 (-1,42; 5,73)	0.008	4,23 (-2,57; 10,45)	0.017	3,31 (-3,35; 15,95)	0.04	5,24 (-7,73; 33,53)	0.014	7,77 (-9,12; 47,54)	0.009	14,54 (-17,99; 61,16)	0.005	34,96 (-39,16; 113,67)	0.006	58 (-119,29; 432,43)	0.048	112,34 (-331,74; 938,05)	0.114
C. albicans DNA levels	0,82 (-2,78; 2,93)	0.127	1,47 (-5,7; 4,06)	0.244	1,99 (-8,11; 5,4)	0.048	3,98 (-14,55; 14,56)	0.167	7,51 (-22,01; 21,33)	0.418	10,59 (-32,51; 34,35)	0.609	16,13 (-58,72; 79,74)	0.541	35,51 (-215,79; 210,85)	0.927	-12,11 (-465,11; 339,27)	0.812
	AUC D0D2		AUC D0D3		AUC D0D4		AUC D0D7		AUC D0D10		AUC D0D15		AUC D0D30		AUC D0D90		AUC D0D180
	median (min, max)	p-value*	median (min, max)	p-value*	median (min, max)	p-value*	median (min, max)	p-value*	median (min, max)	p-value*	median (min, max)	p-value*	median (min, max)	p-value*	median (min, max)	p-value*	median (min, max)	p-value*
ITS1 analysis - α-diversity
OTU	-5,62 (-24,73; 29,36)	1	-10,44 (-47,52; 43,83)	0.893	-7,84 (-69,3; 62,91)	0.903	4,75 (-170,84; 106,19)	0.768	19,96 (-249,86; 180,55)	0.517	78,81 (-365,48; 257,58)	0.157	52,09 (-800,23; 520,05)	0.368	10,28 (-2531,41; 1805,5)	0.812	367,01 (-5331,88; 3174,64)	0.288
Shannon Index	0,2 (-1,59; 1,81)	0.455	0,08 (-2,56; 2,27)	0.735	0,25 (-4,17; 2,86)	0.502	0,12 (-7,72; 4,48)	0.829	1,91 (-11,69; 9,64)	0.304	1,63 (-20,36; 14,9)	0.191	3,61 (-38,75; 32,1)	0.277	21,21 (-113,49; 100,84)	0.143	46,36 (-253,37; 199,18)	0.076
	AUC D0D2		AUC D0D3		AUC D0D4		AUC D0D7		AUC D0D10		AUC D0D15		AUC D0D30		AUC D0D90		AUC D0D180
	median (min, max)	q-value*	median (min, max)	q-value*	median (min, max)	q-value*	median (min, max)	q-value*	median (min, max)	q-value*	median (min, max)	q-value*	median (min, max)	q-value*	median (min, max)	q-value*	median (min, max)	q-value*
ITS1 analysis - fungal profile - Log10(Foldchange)
Candida sp.	0,93 (-2,65; 2,71)	0.4	0,98 (-3,44; 3,51)	0.2	1,73 (-0,76; 5,81)	0.08	2,09 (-12,09; 10,83)	0.09	3,76 (-18,28; 16,29)	0.2	5,4 (-13,42; 24,86)	0.6	7,05 (-41,05; 52,73)	0.6	-13,9 (-153,84; 156,17)	0.9	28,99 (-259,89; 330,73)	0.9
C. albicans	1,35 (-2,6; 6,1)	0.16	0,9 (-2,57; 11,35)	0.1	2,2 (-4,2; 15,42)	0.22	4,27 (-8,33; 29,42)	0.068	4,88 (-21,55; 32,21)	0.34	3,98 (-41,97; 51,64)	0.6	-2,52 (-71,53; 118,88)	0.9	-31,62 (-220,12; 237,76)	0.98	-7,34 (-509,53; 820,72)	0.97
Debaryomyces sp.	-1,03 (-5,18; 3,92)	0.4	-3,89 (-12,4; 2,33)	0.02	-4,74 (-16,09; 4,46)	0.08	-6,63 (-26,73; 11,6)	0.08	-9,06 (-35,22; 38,27)	0.2	-11,54 (-59,01; 58,6)	0.6	-14,75 (-137,42; 91,73)	0.8	-16,64 (-400,83; 310,31)	0.9	11,87 (-795,45; 493,61)	0.9
D. hansenii	-1,03 (-5,17; 3,92)	0.36	-3,89 (-12,4; 2,33)	0.047	-4,74 (-16,09; 4,46)	0.1	-6,63 (-26,73; 11,6)	0.068	-9,06 (-35,22; 38,27)	0.34	-11,54 (-59,01; 58,6)	0.84	-14,75 (-137,42; 91,73)	0.9	-16,65 (-400,83; 310,31)	0.98	11,87 (-795,46; 493,6)	0.97
Penicillium sp.	-0,62 (-1,94; 0,24)	0.01	-2,95 (-6,7; 0,34)	0.005	-3,82 (-8,58; 0,44)	0.002	-10,08 (-15,11; 0,51)	0.0002	-7,82 (-23,16; 21,49)	0.1	-6,63 (-39,26; 40,52)	0.1	-20,1 (-83,27; 101,99)	0.2	-71,96 (-239,64; 359,23)	0.2	-160,31 (-461,17; 733,84)	0.2
P. roqueforti	-0,58 (-2,21; 0,63)	0.16	-1,3 (-9,12; 2,09)	0.052	-2,91 (-12,05; 2,6)	0.1	-8,52 (-20,03; 14,28)	0.068	-3,54 (-32,12; 21,21)	0.37	-2,35 (-60,89; 32,65)	0.6	-10,82 (-119,22; 73,07)	0.9	-18,07 (-323,37; 309,99)	0.98	-175,18 (-710,5; 671,65)	0.75
Saccharomyces sp.	1,36 (-4,97; 3,38)	0.7	2,06 (-3,04; 5,85)	0.1	2,46 (-9,49; 7,61)	0.5	1,84 (-12,47; 13,15)	0.3	3 (-13,31; 17,38)	0.2	5,73 (-13,38; 29,69)	0.3	8,89 (-28,11; 67,64)	0.2	19,39 (-210,96; 193,89)	0.7	52,57 (-462,47; 232,44)	0.9
S. cerevisiae	1,36 (-4,97; 3,38)	0.68	2,06 (-3,04; 5,85)	0.11	2,46 (-9,49; 7,61)	0.38	1,84 (-12,47; 13,15)	0.36	3 (-13,31; 17,38)	0.34	5,73 (-13,38; 29,69)	0.6	8,89 (-28,11; 67,65)	0.44	19,4 (-210,96; 193,89)	0.98	52,58 (-462,47; 232,45)	0.97
Analysis	D1		D2		D3		D4		D7		D10		D15		D30		D90		D180
	median (min, max)	p-value*	median (min, max)	p-value*	median (min, max)	p-value*	median (min, max)	p-value*	median (min, max)	p-value*	median (min, max)	p-value*	median (min, max)	p-value*	median (min, max)	p-value*	median (min, max)	p-value*	median (min, max)	p-value*
qPCR analysis - Log10(Foldchange)
Fungal load	0,16 (-1,3; 3,17)	0.2	1,79 (-1,64; 4,27)	0.007	1,25 (-2,29; 5,28)	0.049	1,28 (-0,68; 5,42)	0.04	0,89 (-0,63; 5,73)	0.001	1,05 (-2,33; 4,01)	0.006	0,71 (-2,75; 3,63)	0.02	1,16 (-1,83; 4,39)	0.01	0,61 (-3,6; 6,77)	0.2	0,43 (-2,19; 4,38)	0.5
C. albicans DNA levels	0,05 (-1,53; 2,43)	1	0,32 (-1,53; 2,46)	0.03	0,56 (-2,8; 1,69)	0.5	0,84 (-1,62; 2,63)	0.07	0,7 (-2,78; 2,99)	0.2	0,42 (-2,81; 2,39)	0.9	0,02 (-2,66; 3,4)	0.8	0,21 (-2,66; 2,58)	0.6	-0,25 (-2,77; 2,15)	0.2	-0,48 (-2,73; 1,55)	0.1
	D1		D2		D3		D4		D7		D10		D15		D30		D90		D180
	median (min, max)	p-value*	median (min, max)	p-value*	median (min, max)	p-value*	median (min, max)	p-value*	median (min, max)	p-value*	median (min, max)	p-value*	median (min, max)	p-value*	median (min, max)	p-value*	median (min, max)	p-value*	median (min, max)	p-value*
ITS1 analysis - α-diversity
OTU	0 (-20; 16)	0.75	-5 (-20; 18)	0.44	-2 (-22; 13)	0.71	2 (-27; 24)	0.64	6 (-40; 33)	0.2	4 (-20; 21)	0.31	4 (-34; 23)	0.03	-2,5 (-32; 32)	0.55	0 (-36; 28)	0.47	3 (-26; 23)	0.08
Shannon Index	0 (-0,87; 1,3)	0.85	-0,02 (-1,31; 1,21)	0.74	0,11 (-1,91; 1,16)	0.54	0,14 (-1,12; 0,92)	0.98	0,08 (-1,24; 1,25)	0.79	0,2 (-1,41; 0,97)	0.12	0,02 (-1,79; 1,64)	0.47	0,28 (-0,86; 1,07)	0.08	0,12 (-1,83; 1,32)	0.45	0,44 (-1,24; 1,33)	0.23
	D1		D2		D3		D4		D7		D10		D15		D30		D90		D180
	median (min, max)	q-value*	median (min, max)	q-value*	median (min, max)	q-value*	median (min, max)	q-value*	median (min, max)	q-value*	median (min, max)	q-value*	median (min, max)	q-value*	median (min, max)	q-value*	median (min, max)	q-value*	median (min, max)	q-value*
ITS1 analysis - Relative abundances - Log10(Foldchange)
Candida sp.	0,37 (-1,47; 1,31)	0.5	0,3 (-1,44; 1,66)	0.2	0,47 (-0,5; 2,34)	0.08	0,43 (-0,73; 2,48)	0.07	0,42 (-3,84; 1,64)	0.7	0,15 (-1,2; 1,72)	0.9	-0,26 (-2,28; 2,03)	0.9	0,05 (-1,72; 2,29)	0.8	-0,05 (-2,08; 1,9)	0.9	0,45 (-2,25; 1,95)	0.6
C. albicans	0,96 (-1,33; 1,98)	0.07	0,83 (-1,64; 4,9)	0.2	0,43 (-2,21; 4,22)	0.3	0,99 (-2,33; 5,07)	0.04	0,76 (-3,86; 5,35)	0.5	0,48 (-4,84; 2,59)	1	-0,2 (-2,85; 5,3)	0.9	0,07 (-4,25; 3,4)	0.9	-0,17 (-3,02; 1,95)	1	0 (-4,25; 3,79)	0.5
Debaryomyces sp.	-0,81 (-4,21; 2,64)	0.07	-0,54 (-5,24; 4,01)	0.2	-1,1 (-5,24; 1,07)	0.08	-1,14 (-5,24; 2,68)	0.2	-0,59 (-2,52; 2,68)	0.7	-0,41 (-3,54; 4,28)	0.9	0 (-5,24; 5,22)	0.9	0,02 (-5,24; 4,38)	0.9	-0,34 (-4,21; 3,62)	1	0 (-5,24; 3,89)	0.6
D. hansenii	-0,81 (-4,21; 2,64)	0.06	-0,54 (-5,24; 4,01)	0.2	-1,1 (-5,24; 1,07)	0.05	-1,14 (-5,24; 2,68)	0.2	-0,59 (-2,52; 2,68)	0.6	-0,41 (-3,54; 4,28)	1	0 (-5,24; 5,22)	0.9	0,02 (-5,24; 4,38)	0.9	-0,34 (-4,21; 3,62)	1	0 (-5,24; 3,89)	0.5
Penicillium sp.	-0,2 (-3,89; 0,13)	0.01	-0,62 (-2,17; 1,68)	0.04	-1,24 (-3,62; 0,11)	0.002	-1,33 (-2,89; 0,09)	0.009	-0,84 (-3,34; 2,87)	0.2	-0,22 (-3,37; 3,66)	0.8	-0,56 (-3,08; 3,83)	0.9	-0,63 (-3,2; 4,38)	0.7	-0,84 (-2,85; 4,2)	0.8	-0,9 (-5,43; 4,12)	0.3
P. roqueforti	-0,38 (-3,53; 0,13)	0.02	-0,53 (-2,15; 2,5)	0.4	-1,23 (-3,29; 1,67)	0.05	-1,38 (-4,96; 3,06)	0.2	-0,22 (-5,33; 3,06)	0.6	-0,68 (-5,43; 3,83)	1	-0,48 (-5,43; 3,54)	0.9	-0,23 (-2,84; 3,78)	0.9	-0,34 (-5,33; 4,12)	1	-1,41 (-5,3; 3,88)	0.4
Saccharomyces sp.	-0,22 (-3,5; 1,29)	0.6	0,59 (-4,22; 2,6)	0.2	1,3 (-3,08; 2,03)	0.08	1,3 (-0,51; 2,23)	0.01	0,33 (-3,65; 2,64)	0.7	0,23 (-3,39; 2,62)	0.8	0,53 (-2,11; 1,87)	0.9	0,38 (-2,91; 3,15)	0.7	0,14 (-3; 2,84)	1	0,55 (-3,27; 3,34)	0.6
S. cerevisiae	-0,22 (-3,5; 1,29)	0.5	0,59 (-4,22; 2,6)	0.2	1,3 (-3,08; 2,03)	0.07	1,3 (-0,51; 2,23)	0.02	0,33 (-3,65; 2,64)	0.6	0,23 (-3,39; 2,62)	1	0,53 (-2,11; 1,87)	0.9	0,38 (-2,91; 3,15)	0.9	0,14 (-3; 2,84)	1	0,55 (-3,27; 3,34)	0.5
grey: significative results
