# Supplementary material for: A Clinical Study Provides the First Direct Evidence That Interindividual Variations in Fecal β-Lactamase Activity Affect the Gut Mycobiota Dynamics in Response to β-Lactam Antibiotics
Source: mBio. 2022 Nov 30;13(6):e02880-22. doi: 10.1128/mbio.02880-22 (PMC9765473; doi:10.1128/mbio.02880-22)
Supplement: TABLE S2 [file mbio.02880-22-s0006.xlsx]

## Sheet: Supplementary Table 2
Supplementary Table 2: Weighted areas under the curves (AUC) and changes from baseline of the mycobiota features according to the treatment group
* wilcoxon test between the median of the treatment groups
		median (min, max)		p-value*				median (min, max)		p-value*
		Ceftriaxone	Cefotaxime					Ceftriaxone	Cefotaxime
qPCR analysis - Log10(Foldchange)	Fungal load					qPCR analysis - Log10(Foldchange)	Fungal load
	AUC D0D2	1,7 (-1,42; 5,52)	1,87 (-0,79; 5,73)	0.84			D1	0,02 (-1,3; 3,17)	0,83 (-0,3; 2,91)	0.61
	AUC D0D3	4,89 (-1,94; 10,45)	2,76 (-2,57; 9,2)	0.44			D2	1,73 (-1,64; 4,27)	1,79 (-1,25; 3,1)	0.87
	AUC D0D4	3,31 (-0,86; 15,95)	3,42 (-3,35; 13,12)	0.72			D3	1,53 (-2,29; 5,28)	0,61 (-1,21; 3,46)	0.49
	AUC D0D7	5,24 (-7,73; 33,53)	5,59 (-3,42; 24,58)	0.97			D4	1,55 (-0,51; 5,42)	0,56 (-0,68; 3,94)	0.57
	AUC D0D10	10,63 (-9,12; 47,54)	2,92 (-6,22; 36,07)	0.66			D7	1,4 (-0,41; 5,73)	0,85 (-0,63; 3,66)	0.78
	AUC D0D15	19,42 (-10,9; 61,16)	7,54 (-17,99; 52,62)	0.51			D10	1,56 (-0,74; 3,57)	0,44 (-2,33; 4,01)	0.37
	AUC D0D30	42,39 (-18,82; 113,67)	27,76 (-39,16; 95,8)	0.45			D15	1,42 (-1,51; 3,63)	0,63 (-2,75; 2,97)	0.35
	AUC D0D90	95,44 (-119,29; 432,43)	20,56 (-112,91; 321,58)	0.71			D30	1,18 (-1,83; 4,39)	1,15 (-1,47; 4,12)	0.9
	AUC D0D180	15,99 (-331,74; 938,05)	149,91 (-256,46; 588,61)	0.53			D90	0,19 (-3,6; 6,77)	0,92 (-0,98; 4,03)	0.46
	C. albicans DNA levels						D180	0,08 (-1,65; 4,38)	0,76 (-2,19; 2,9)	0.53
	AUC D0D2	0,82 (-2,78; 2,19)	1,2 (-1,25; 2,93)	0.45			C. albicans DNA levels
	AUC D0D3	1,47 (-4,39; 2,52)	1,39 (-5,7; 4,06)	0.83			D1	-0,05 (-1,53; 0,89)	0,11 (-1,09; 2,43)	0.78
	AUC D0D4	1,99 (0,25; 4,19)	2,65 (-8,11; 5,4)	0.72			D2	0,49 (-1,53; 1,47)	0,32 (-0,24; 2,46)	0.61
	AUC D0D7	3,13 (-10,28; 14,56)	6,21 (-14,55; 9,31)	0.57			D3	0,1 (-2,09; 1,69)	0,88 (-2,8; 1,55)	0.66
	AUC D0D10	8,04 (-16,13; 21,33)	4,44 (-22,01; 10,73)	0.35			D4	0,66 (-0,29; 2,63)	0,99 (-1,62; 2,39)	0.85
	AUC D0D15	11,17 (-30,3; 34,35)	3,64 (-32,51; 20,47)	0.47			D7	1,1 (-1,34; 2,99)	0,62 (-2,78; 1,71)	0.45
	AUC D0D30	21,85 (-58,08; 79,74)	-17,89 (-58,72; 59,06)	0.28			D10	0,7 (-2,81; 2,39)	-0,05 (-2,57; 0,98)	0.29
	AUC D0D90	44,41 (-215,79; 210,85)	22,86 (-159,38; 122,65)	0.88			D15	0,55 (-2,66; 3,4)	-0,22 (-2,49; 2,74)	0.6
	AUC D0D180	35,36 (-465,11; 339,27)	-47,44 (-302,12; 286,97)	0.48			D30	0,63 (-2,66; 2,58)	-0,24 (-2,55; 2,48)	0.45
ITS1 analysis - α-diversity	OTU						D90	-0,17 (-2,77; 1,85)	-0,33 (-1,64; 2,15)	0.88
	AUC D0D2	-8,2 (-24,73; 29,36)	9,58 (-16,02; 20,57)	0.45			D180	-0,17 (-2,73; 1)	-0,62 (-1,74; 1,55)	0.79
	AUC D0D3	-20,22 (-22,21; 43,83)	3,29 (-47,52; 26,8)	0.83		ITS1 analysis - α-diversity	OTU
	AUC D0D4	-15,03 (-62,39; 62,91)	20,63 (-69,3; 35,24)	0.7			D1	-7 (-20; 15)	6 (-10; 16)	0.18
	AUC D0D7	0,83 (-170,84; 106,19)	28,03 (-154,74; 65,9)	0.84			D2	-6,5 (-13; 15)	-1,5 (-20; 18)	0.64
	AUC D0D10	-0,8 (-249,86; 125,66)	49,89 (-226,93; 180,55)	0.51			D3	-2 (-14; 13)	-1 (-22; 10)	0.9
	AUC D0D15	-8,34 (-365,48; 198,36)	93,11 (-252,19; 257,58)	0.43			D4	3,5 (-27; 24)	2 (-25; 16)	0.64
	AUC D0D30	-29,88 (-800,23; 285,48)	153,04 (-478,36; 520,05)	0.28			D7	5,5 (-40; 31)	6 (-29; 33)	0.83
	AUC D0D90	110,44 (-1871,55; 1271,42)	10,28 (-2531,41; 1805,5)	0.63			D10	-1 (-12; 18)	6,5 (-20; 21)	0.34
	AUC D0D180	510,95 (-2726,55; 2632,43)	187,14 (-5331,88; 3174,64)	0.86			D15	4 (-34; 15)	5 (-4; 23)	0.5
	Shannon Index						D30	-3,5 (-23; 15)	1,5 (-32; 32)	0.52
	AUC D0D2	-0,28 (-1,59; 1,81)	0,8 (-0,15; 1,66)	0.23			D90	1,5 (-13; 17)	-2 (-36; 28)	0.76
	AUC D0D3	-0,89 (-2,56; 2,15)	0,8 (-1,93; 2,27)	0.22			D180	3 (-6; 23)	4 (-26; 22)	0.67
	AUC D0D4	-1,33 (-4,17; 2,75)	1,07 (-2,45; 2,86)	0.24			Shannon Index
	AUC D0D7	-1,05 (-7,72; 4,48)	1,98 (-5,18; 4,19)	0.24			D1	-0,16 (-0,75; 0,68)	0,25 (-0,87; 1,3)	0.12
	AUC D0D10	0,39 (-11,69; 9,64)	3,05 (-6,98; 6,55)	0.7			D2	-0,13 (-1,31; 1,21)	0,15 (-0,49; 1,09)	0.65
	AUC D0D15	1,63 (-20,36; 14,9)	1,43 (-8,35; 11,52)	0.97			D3	-0,16 (-1,91; 0,48)	0,28 (-0,43; 1,16)	0.18
	AUC D0D30	5,35 (-38,75; 32,1)	1,79 (-24,08; 25,66)	0.91			D4	-0,31 (-1,12; 0,74)	0,36 (-0,71; 0,92)	0.11
	AUC D0D90	36,77 (-113,49; 100,84)	-0,49 (-84,38; 73,91)	0.44			D7	0,23 (-1,23; 0,88)	-0,13 (-1,24; 1,25)	0.97
	AUC D0D180	49,27 (-253,37; 199,18)	8,16 (-191,12; 138,86)	0.6			D10	0,37 (-1,41; 0,8)	-0,09 (-0,37; 0,97)	0.43
ITS1 analysis - Relative Abundance - Log10(Foldchange)		median (min, max)		q-value*			D15	0,11 (-1,79; 1,64)	0,01 (-1,38; 1,35)	0.76
	Candida sp.	Ceftriaxone	Cefotaxime				D30	0,27 (-0,66; 1,01)	0,34 (-0,86; 1,07)	0.68
	AUC D0D2	0,4 (-2,65; 2,71)	1,41 (-0,7; 2,01)	0.95			D90	0,24 (-1,83; 1,32)	-0,03 (-1,24; 1,05)	0.53
	AUC D0D3	0,53 (-3,44; 3,42)	1,68 (-1,21; 3,51)	0.68			D180	0,43 (-1,24; 1,13)	0,44 (-1,11; 1,33)	0.7
	AUC D0D4	0,59 (-0,54; 5,45)	2,47 (-0,76; 5,81)	0.9		ITS1 analysis - Relative Abundance - Log10(Foldchange)		median (min, max)		q-value*
	AUC D0D7	1,45 (-12,09; 8,72)	4,69 (-2,62; 10,83)	0.46			Candida sp.	Ceftriaxone	Cefotaxime
	AUC D0D10	3,76 (-18,28; 16,29)	1,48 (-5,3; 15,83)	0.97			D1	0,29 (-1,47; 1,08)	0,52 (-0,89; 1,31)	0.84
	AUC D0D15	5,4 (-13,42; 24,43)	1,86 (-11,84; 24,86)	0.97			D2	0,17 (-1,44; 1,66)	0,55 (-0,8; 1,63)	0.93
	AUC D0D30	7,76 (-24,18; 45,89)	0,58 (-41,05; 52,73)	1			D3	0,47 (-0,5; 2,01)	0,57 (-0,37; 2,34)	0.83
	AUC D0D90	-34,08 (-80,52; 156,17)	10,15 (-153,84; 149,12)	1			D4	0,16 (-0,73; 1,88)	1,05 (-0,4; 2,48)	0.41
	AUC D0D180	-11,62 (-197,79; 330,73)	35,7 (-259,89; 242,67)	0.97			D7	0,5 (-3,84; 0,96)	-0,06 (-1,13; 1,64)	1
	C. albicans						D10	0,35 (-1,2; 1,69)	-0,26 (-1,12; 1,72)	0.89
	AUC D0D2	0,62 (-2,6; 2,46)	2,21 (0,38; 6,1)	0.17			D15	0,39 (-1; 1,6)	-0,32 (-2,28; 2,03)	0.92
	AUC D0D3	0,82 (-2,27; 3,71)	1,81 (-2,57; 11,35)	0.8			D30	-0,06 (-0,91; 2,29)	0,09 (-1,72; 1,95)	0.91
	AUC D0D4	0,93 (-3,58; 5,7)	2,41 (-4,2; 15,42)	0.76			D90	-0,22 (-2,08; 1,9)	-0,05 (-2,03; 1,25)	1
	AUC D0D7	-0,39 (-7,59; 9,99)	6 (-8,33; 29,42)	0.5			D180	0,36 (-2,25; 1,95)	0,45 (-1,05; 1,68)	0.97
	AUC D0D10	4,88 (-16,67; 21,21)	4,55 (-21,55; 32,21)	0.97			C. albicans
	AUC D0D15	11,92 (-27,89; 31,29)	-0,38 (-41,97; 51,64)	0.96			D1	0,71 (-1,33; 1,65)	1,01 (0; 1,98)	1
	AUC D0D30	37,52 (-43,11; 68,86)	-12,96 (-71,53; 118,88)	0.92			D2	0,5 (-1,64; 1,75)	1,5 (-0,31; 4,9)	0.8
	AUC D0D90	67,5 (-220,12; 160,26)	-46 (-192,52; 237,76)	0.97			D3	0,09 (-0,95; 2,09)	1,02 (-2,21; 4,22)	0.84
	AUC D0D180	65,72 (-509,53; 340,14)	-82,93 (-419,57; 820,72)	0.97			D4	0,57 (-2,33; 1,96)	1,55 (-0,43; 5,07)	0.54
	Debaryomyces sp.						D7	0,54 (-3,27; 3,43)	1,2 (-3,86; 5,35)	1
	AUC D0D2	-1,96 (-3,82; 3,92)	-0,97 (-5,18; 2,64)	0.95			D10	0,66 (-4,48; 2,59)	-0,28 (-4,84; 2,4)	0.9
	AUC D0D3	-3,51 (-5,16; 0)	-4,76 (-12,4; 2,33)	0.68			D15	1,15 (-1,59; 3,06)	-0,46 (-2,85; 5,3)	0.86
	AUC D0D4	-3,59 (-5,42; 2,87)	-4,85 (-16,09; 4,46)	0.67			D30	1,05 (-4,25; 2,54)	-0,69 (-4; 3,4)	0.9
	AUC D0D7	-5,36 (-15,05; 6)	-7,4 (-26,73; 11,6)	0.83			D90	-0,17 (-2,08; 1,95)	-0,13 (-3,02; 1,55)	1
	AUC D0D10	-3,5 (-18,87; 38,27)	-9,36 (-35,22; 13,89)	0.83			D180	0,04 (-4,25; 2,92)	-0,08 (-3,02; 3,79)	0.97
	AUC D0D15	2,98 (-21,69; 58,6)	-12,1 (-59,01; 24,24)	0.97			Debaryomyces sp.
	AUC D0D30	26,48 (-41,97; 84,4)	-30,82 (-137,42; 91,73)	1			D1	-1,24 (-3,62; 0)	-0,76 (-4,21; 2,64)	0.84
	AUC D0D90	22,24 (-167,06; 195,24)	-43,43 (-400,83; 310,31)	1			D2	-0,1 (-2,1; 4,01)	-1,33 (-5,24; 1,92)	0.82
	AUC D0D180	-25,02 (-307,79; 493,61)	17,51 (-795,45; 465,57)	0.97			D3	-0,33 (-3,08; 0,6)	-1,92 (-5,24; 1,07)	0.67
	D. hansenii						D4	-0,4 (-2,28; 2,68)	-1,15 (-5,24; 2,14)	0.43
	AUC D0D2	-1,96 (-3,82; 3,92)	-0,97 (-5,17; 2,64)	1			D7	-0,34 (-1,92; 1,27)	-0,59 (-2,52; 2,68)	1
	AUC D0D3	-3,51 (-5,16; 0)	-4,76 (-12,4; 2,33)	0.8			D10	0,91 (-2,28; 4,28)	-0,48 (-3,54; 3,75)	0.89
	AUC D0D4	-3,59 (-5,42; 2,87)	-4,85 (-16,09; 4,46)	0.76			D15	1,54 (-2,28; 3,77)	-1,28 (-5,24; 5,22)	0.39
	AUC D0D7	-5,36 (-15,05; 6)	-7,4 (-26,73; 11,6)	0.9			D30	0,05 (-3,43; 2,8)	-0,45 (-5,24; 4,38)	0.91
	AUC D0D10	-3,5 (-18,87; 38,27)	-9,36 (-35,22; 13,89)	0.97			D90	-0,34 (-2,28; 3,62)	0,24 (-4,21; 3,17)	1
	AUC D0D15	2,98 (-21,69; 58,6)	-12,1 (-59,01; 24,24)	0.96			D180	-0,09 (-3,62; 3,89)	0 (-5,24; 2,77)	0.97
	AUC D0D30	26,48 (-41,97; 84,4)	-30,81 (-137,42; 91,73)	0.92			D. hansenii
	AUC D0D90	22,24 (-167,07; 195,24)	-43,43 (-400,83; 310,31)	0.97			D1	-1,24 (-3,62; 0)	-0,76 (-4,21; 2,64)	1
	AUC D0D180	-25,02 (-307,78; 493,6)	17,52 (-795,46; 465,58)	0.97			D2	-0,1 (-2,1; 4,01)	-1,33 (-5,24; 1,92)	0.8
	Penicillium sp.						D3	-0,33 (-3,08; 0,6)	-1,92 (-5,24; 1,07)	0.84
	AUC D0D2	-0,58 (-1,46; 0,24)	-0,92 (-1,94; -0,08)	0.95			D4	-0,4 (-2,28; 2,68)	-1,15 (-5,24; 2,14)	0.54
	AUC D0D3	-2,45 (-4,63; 0,34)	-3,41 (-6,7; -0,47)	0.68			D7	-0,34 (-1,92; 1,27)	-0,59 (-2,52; 2,68)	1
	AUC D0D4	-0,98 (-6,23; 0,44)	-4,57 (-8,58; -1,32)	0.54			D10	0,9 (-2,28; 4,28)	-0,48 (-3,54; 3,75)	0.9
	AUC D0D7	-7,16 (-14,13; 0,51)	-10,53 (-15,11; -3,06)	0.83			D15	1,54 (-2,28; 3,77)	-1,28 (-5,24; 5,22)	0.36
	AUC D0D10	-7,82 (-23,16; 12,46)	-8,61 (-20,21; 21,49)	0.97			D30	0,05 (-3,43; 2,8)	-0,45 (-5,24; 4,38)	0.9
	AUC D0D15	-5,59 (-39,26; 23,38)	-10,77 (-31,31; 40,52)	0.97			D90	-0,34 (-2,28; 3,62)	0,24 (-4,21; 3,17)	1
	AUC D0D30	-3,21 (-83,27; 51,86)	-29,05 (-73,66; 101,99)	1			D180	-0,09 (-3,62; 3,89)	0 (-5,24; 2,77)	0.97
	AUC D0D90	-32,47 (-239,64; 117,85)	-127,03 (-202,13; 359,23)	1			Penicillium sp.
	AUC D0D180	-110,65 (-461,17; 276,32)	-238,57 (-379,08; 733,84)	0.97			D1	-0,52 (-3,89; 0,13)	-0,15 (-3,02; 0)	0.86
	P. roqueforti						D2	-0,37 (-2,12; 1,68)	-1,33 (-2,17; -0,11)	0.82
	AUC D0D2	-0,12 (-2,21; 0,63)	-0,94 (-1,98; -0,41)	0.17			D3	-1,17 (-3,62; 0,11)	-1,38 (-3,33; -0,61)	0.83
	AUC D0D3	-1,3 (-4,1; 0,31)	-1,85 (-9,12; 2,09)	0.8			D4	-0,46 (-2,89; 0,09)	-1,51 (-2,55; 0,04)	0.53
	AUC D0D4	-1,12 (-7,32; 0,53)	-3,83 (-12,05; 2,6)	0.89			D7	-0,66 (-3,34; 0,89)	-1,29 (-2,65; 2,87)	1
	AUC D0D7	-6,15 (-20,03; 14,28)	-8,52 (-19,98; 11,13)	0.9			D10	-0,26 (-3,37; 1,49)	0 (-1,78; 3,66)	0.89
	AUC D0D10	-1,1 (-31,24; 21,21)	-4,53 (-32,12; 20,31)	0.97			D15	0 (-2,95; 2,33)	-0,92 (-3,08; 3,83)	0.74
	AUC D0D15	-0,16 (-55,03; 27,66)	-2,57 (-60,89; 32,65)	0.97			D30	0,03 (-2,84; 1,42)	-1,62 (-3,2; 4,38)	0.91
	AUC D0D30	2,67 (-118,04; 58,04)	-15,81 (-119,22; 73,07)	0.92			D90	-0,31 (-2,7; 1,22)	-1,2 (-2,85; 4,2)	1
	AUC D0D90	-22,25 (-310,9; 135,13)	-16,75 (-323,37; 309,99)	0.97			D180	-0,44 (-2,58; 2,74)	-1,06 (-5,43; 4,12)	0.97
	AUC D0D180	-169,85 (-605,56; 310,07)	-193,71 (-710,5; 671,65)	0.97			P. roqueforti
	Saccharomyces sp.						D1	-0,65 (-3,53; 0,13)	-0,22 (-3,21; 0,06)	1
	AUC D0D2	0,05 (-2,67; 2,51)	1,88 (-4,97; 3,38)	0.95			D2	0,04 (-2,11; 2,5)	-0,68 (-2,15; 2,15)	0.8
	AUC D0D3	2,06 (-3,04; 4,38)	2,32 (-2,7; 5,85)	0.68			D3	-1,16 (-2,13; 0,13)	-1,33 (-3,29; 1,67)	0.84
	AUC D0D4	0,74 (-3,64; 4,67)	3,28 (-9,49; 7,61)	0.67			D4	-0,34 (-4,96; 3,06)	-1,54 (-4,87; 2,47)	0.76
	AUC D0D7	0,5 (-11,61; 9,97)	4,93 (-12,47; 13,15)	0.46			D7	-0,31 (-4,87; 2,95)	0,02 (-5,33; 3,06)	1
	AUC D0D10	0,4 (-13,31; 17,29)	5,61 (-4,53; 17,38)	0.83			D10	-0,7 (-5,43; 2,83)	-0,07 (-5,07; 3,83)	0.9
	AUC D0D15	-3,28 (-13,38; 29,69)	12,59 (-11,06; 19,45)	0.97			D15	0 (-5,43; 3,49)	-0,9 (-5,07; 3,54)	0.86
	AUC D0D30	15,3 (-28,11; 67,64)	4,74 (-20,21; 42,74)	1			D30	0,33 (-2,84; 2,33)	-0,55 (-2,68; 3,78)	0.9
	AUC D0D90	40,8 (-210,96; 193,89)	10,63 (-92,93; 108,39)	1			D90	-0,51 (-4,12; 1,75)	0,18 (-5,33; 4,12)	1
	AUC D0D180	82,9 (-462,47; 232,44)	-40,82 (-209,42; 210,9)	0.97			D180	-0,37 (-5,3; 3,6)	-1,42 (-4,87; 3,88)	0.97
	S. cerevisiae						Saccharomyces sp.
	AUC D0D2	0,05 (-2,67; 2,51)	1,88 (-4,97; 3,38)	1			D1	-0,55 (-3,5; 0,94)	0,32 (-2,84; 1,29)	0.69
	AUC D0D3	2,06 (-3,04; 4,38)	2,32 (-2,7; 5,85)	0.8			D2	0,59 (-0,64; 2,32)	0,67 (-4,22; 2,6)	0.96
	AUC D0D4	0,74 (-3,64; 4,67)	3,28 (-9,49; 7,61)	0.76			D3	0,85 (-3,08; 1,69)	1,54 (0,04; 2,03)	0.67
	AUC D0D7	0,5 (-11,61; 9,97)	4,93 (-12,47; 13,15)	0.61			D4	0,65 (-0,51; 2,09)	1,43 (-0,47; 2,23)	0.85
	AUC D0D10	0,4 (-13,31; 17,29)	5,61 (-4,53; 17,38)	0.97			D7	-0,38 (-3,65; 2,64)	0,62 (-1,9; 2,27)	1
	AUC D0D15	-3,28 (-13,38; 29,69)	12,59 (-11,05; 19,45)	0.96			D10	0,02 (-0,92; 2,62)	0,44 (-3,39; 1,41)	0.89
	AUC D0D30	15,3 (-28,11; 67,65)	4,74 (-20,21; 42,74)	1			D15	0,36 (-1,71; 1,84)	0,98 (-2,11; 1,87)	0.74
	AUC D0D90	40,8 (-210,96; 193,89)	10,64 (-92,93; 108,39)	0.97			D30	0,72 (-2,91; 3,15)	-0,03 (-1,67; 2,93)	0.91
	AUC D0D180	82,9 (-462,47; 232,45)	-40,83 (-209,43; 210,91)	0.97			D90	0,33 (-3; 2,84)	-0,03 (-2,19; 0,98)	1
							D180	-0,25 (-2,9; 1,67)	0,71 (-3,27; 3,34)	0.97
	grey: significative results						S. cerevisiae
							D1	-0,55 (-3,5; 0,94)	0,32 (-2,84; 1,29)	0.95
							D2	0,59 (-0,64; 2,32)	0,67 (-4,22; 2,6)	0.96
							D3	0,85 (-3,08; 1,69)	1,54 (0,04; 2,03)	0.84
							D4	0,65 (-0,51; 2,09)	1,43 (-0,47; 2,23)	0.86
							D7	-0,38 (-3,65; 2,64)	0,62 (-1,9; 2,27)	1
							D10	0,02 (-0,92; 2,62)	0,44 (-3,39; 1,41)	0.9
							D15	0,36 (-1,71; 1,84)	0,98 (-2,11; 1,87)	0.86
							D30	0,72 (-2,91; 3,15)	-0,03 (-1,67; 2,93)	0.9
							D90	0,33 (-3; 2,84)	-0,03 (-2,19; 0,98)	1
							D180	-0,25 (-2,9; 1,67)	0,71 (-3,27; 3,34)	0.97
